# Supplementary material for: The T Cell Immunoscore as a Reference for Biomarker Development Utilizing Real-World Data from Patients with Advanced Malignancies Treated with Immune Checkpoint Inhibitors
Source: Cancers (Basel). 2023 Oct 10;15(20):4913. doi: 10.3390/cancers15204913 (PMC10605389; doi:10.3390/cancers15204913)
Supplement: Supplementary file 1 [file cancers-15-04913-s001.zip]

Archive with 1 entries (1 files):
- cancers-2601811-supplementary.pdf
